# Supplementary material for: Tracking the Antibody Immunome in Sporadic Colorectal Cancer by Using Antigen Self-Assembled Protein Arrays
Source: Cancers (Basel). 2021 May 31;13(11):2718. doi: 10.3390/cancers13112718 (PMC8198956; doi:10.3390/cancers13112718)
Supplement: Supplementary file 1 [file cancers-13-02718-s001.zip]

Archive with 1 entries (1 files):
- cancers-1179288-supplementary.pdf
